# Supplementary material for: The Diagnostic Utility of Cell-Free DNA from Ex Vivo Bronchoalveolar Lavage Fluid in Lung Cancer
Source: Cancers (Basel). 2022 Mar 30;14(7):1764. doi: 10.3390/cancers14071764 (PMC8996852; doi:10.3390/cancers14071764)
Supplement: Supplementary file 1 [file cancers-14-01764-s001.zip]

Archive with 4 entries (4 files):
- Supplementary Table S3.pdf
- SuppleTable S1.pdf
- SuppleTable S2.pdf
- SuppleTable S4.pdf
